# Supplementary material for: Reframing Sexual Health for Black Girls and Women in HIV/STI Prevention Work: Highlighting the Role of Identity and Interpersonal Relationships
Source: Int J Environ Res Public Health. 2021 Nov 18;18(22):12088. doi: 10.3390/ijerph182212088 (PMC8621381; doi:10.3390/ijerph182212088)
Supplement: Supplementary file 1 [file ijerph-18-12088-s001.zip]

Archive with 1 entries (1 files):
- ijerph-1442894-supple.pdf
